# Supplementary material for: The subset of peroxisomal tail-anchored proteins do not reach peroxisomes via ER, instead mitochondria can be involved
Source: PLoS One. 2023 Dec 1;18(12):e0295047. doi: 10.1371/journal.pone.0295047 (PMC10691693; doi:10.1371/journal.pone.0295047)
Supplement: S1 Data — (XLSX) [file pone.0295047.s001.xlsx]

## Sheet: Fig 2C
Numerical Source data for Figure 2C
Colocalization of EGFP-YgiM(TA) with catalase, calnexin or ATPIF1 was analyzed by Mander's overlap coefficient using confocal microscopy images.
																				CTRL vs PEX3 KO
	CTRL						PEX3 KO						PEX19 KO							Unpaired t test	P value	Mean of CTRL	Mean of PEX3KO	Difference	SE of difference	t ratio	df	q value
Catalase	68.41	69.01	67.8	71	77.57	72.31	1.21	2.85	1.8	0.1	2.11	0.21	0.2	0.01	0.01	0.02	0	0		Catalase	<0,000001	71.02	1.38	69.64	1.546	45.05	10	<0,000001
Calnexin	6.48	1.09	3.49	1.42	3.95	7.16	32.54	30.09	27.91	39	25.5	34.4	16.51	35.68	2.73	23.86	27.8	16.51		Calnexin	<0,000001	3.932	31.57	-27.64	2.222	12.44	10	<0,000001
ATPIF1	9.93	17.48	5.63	8.61	19.83	7.52	45.34	46.13	40.62	41.71	47.15	53.31	53.22	57.96	51.34	53.73	60.22	58.41		ATPIF1	<0,000001	11.5	45.71	-34.21	2.991	11.44	10	<0,000001
																				CTRL vs PEX19 KO
																				Unpaired t test	P value	Mean of CTRL	Mean of PEX19KO	Difference	SE of difference	t ratio	df	q value
																				Catalase	<0,000001	71.02	0.04	70.98	1.481	47.92	10	<0,000001
																				Calnexin	0.005742	3.932	20.52	-16.58	4.74	3.498	10	0.0058
																				ATPIF1	<0,000001	11.5	55.81	-44.31	2.757	16.07	10	<0,000001

## Sheet: Fig 2E
Numerical Source data for Figure 2E
Stereological analysis of electron microscopy images was used to identify relative labeling index of YgiM(TA) in peroxisomes or, mitochondria or other organelles.
	NC	WT	PEX3 KO	PEX19 KO
PO	0	172.07	0	0
Mito	0.166936	2.35245	2.56998	3.21026
Other	1.1	0.58	0.88	0.8

## Sheet: FIg 3D
Numerical Source data for Figure 3D
Colocalization of ACBD5 with catalase, calnexin or SDHA was analyzed by Mander's overlap coefficient using confocal microscopy images.
																				CTRL vs PEX3 KO
	CTRL						PEX3 KO						PEX19 KO							Unpaired t test	P value	Mean of CTRL	Mean of PEX3KO	Difference	SE of difference	t ratio	df	q value
Catalase	82.57	88.04	89.3	88.56	90.43	82.01	0	0	0	0	0	0	6.04	2.68	1.34	4.92	2.75	0.26		Catalase	<0,000001	86.82	0	86.82	1.471	59.03	10	<0,000001
Calnexin	4.6	6.1	6.25	1.81	0.9	5.4	17.3	10.17		8.26	3.73	4	0.11	0.15	0.17	0.06	8.05	6.2		Calnexin	0.100186	4.177	8.692	-4.515	2.465	1.832	9	0.101187
SDHA	18.27	23.89	0.3	6.4	11.53	14.64	3.72	11.78		8.43	13.46	13.07	35.69	61.61	37.93	50.57	20.08	47.7		SDHA	0.574449	12.51	10.09	2.413	4.142	0.5826	9	0.386796
																				CTRL vs PEX19 KO
																				Unpaired t test	P value	Mean of CTRL	Mean of PEX19KO	Difference	SE of difference	t ratio	df	q value
																				Catalase	<0,000001	86.82	2.998	83.82	1.715	48.87	10	<0,000001
																				Calnexin	0.351933	4.177	2.457	1.72	1.762	0.9763	10	0.118484
																				SDHA	0.001366	12.51	42.26	-29.76	6.786	4.385	10	0.00069
